# Supplementary material for: Quantitative dose-response analysis untangles host bottlenecks to enteric infection
Source: Nat Commun. 2023 Jan 28;14:456. doi: 10.1038/s41467-023-36162-3 (PMC9884216; doi:10.1038/s41467-023-36162-3)
Supplement: Supplementary file 4 — Source Data [file 41467_2023_36162_MOESM4_ESM.xlsx]

## Sheet: article information
Quantitative dose-response analysis untangles host bottlenecks to enteric infection
Ian W. Campbell, Karthik Hullahalli, Jerrold R. Turner, and Matthew K. Waldor
contact: Matthew K. Waldor - mwaldor@research.bwh.harvard.edu

## Sheet: Figure 1
Figure 1c
Days post inoculation	Dose (CFU)	Burden (CFU/g)					Founders (Nr')
0	400000000
0.2		3.66667e+06	600000000	2500000	11250000	10000000	85177	158909	11930.2	192213	146837
1		0.5	83333.3	80000	183333	500000	0.5	1168.89	1.81374	10.8455	4.61544
2		120	6.28571e+06	7000000	500000	9750000		16.9807	1.75746	10.8455	4.61544
3		1666.67	180000000	225000000	2.33333e+07	22000000	19.3973	45.6813	2.11111	10.8455	4.61544
4		1250	3625000000	1600000000	300000000	5.55556e+08	27.1296	22.5932	1.75813	10.8455	5.84642
5		2.33333e+06	1833333333	4571428571	5400000000	5500000000	35.3741	20.8574	1.75764	18.1914	4.61544

## Sheet: Figure 2
Figure 2b
	Founders (Nr')
Days post inoculation	Dose (10^7 CFU)				Dose (10^8 CFU)								Dose (10^9 CFU)								Dose (10^10 CFU)
0.208	32484.8	32.3932	855.879	1029.96					2446888	24116.1	1170284	2833.18					13992.6	109192	28576.9	137563					9933934	428550	435134
1	3	0	1	0	75.4793	1.32113	16.3734	1.40512	102.561	10.8455	21.795	14.1761	81.6696	2	2925.82	247.211	90.7929	3401.36	3392.06	1939.63	30923.3	20933.3	33601.2	12018.6	3248.72	2833.18	2392.17
2	0	0	0	0	1.44782	0	0	0	2.05945	2.061	1.05068	2.05971	2.94546	4.13377	5.22717	0	2	3.77512	14.0225	6.34529	369.398	1147.19	15.277	16.3734	164.612	10.8455	417.039
5	0	0	0	0	1.4477	1.44742	1.45792	1.44847	2.06188	2.0573	1.05133	2.10816	5.22717	1.37547	4.13377	8.60142	2.0512	3.55021	13.1706	4.13377	224.907	77.9582	33.6997	17.4655	179.48	32.3932	472.314
11					1.44783	1.4477	1.44936	1.44943					2.94588	4.13377	5.22717	3.08719					267.095	68.5712	11.9606	10.8455
16					1.44854	1.44915	1.44835	1.44793					2.94587	2.94604	3.41308	5.22717					2.30263	2	2	1.43017
21					2	1.44799	1.44777	1.4475					0	0	2.94256	2.94921					1.45478	1.45097	2	2.86991
	Burden (CFU/g feces)
Days post inoculation	Dose (10^7 CFU)				Dose (10^8 CFU)								Dose (10^9 CFU)								Dose (10^10 CFU)
0.208	2430000	226	23000	33000	7070000	63000	424000	30600	20800000	311000	9690000	424000	4430000	611000	40400000	8580000	28300000	636000000	412000000	777000000	727000000	5300000000	3990000000	630000000	6760000000	1560000000	2750000000
1	45.9	0	17.7	0	2230	51	245	42	5980	520	2830	489	3380	2030	126000	3700	3720	6000	260000	105000	1700000	9450000	883000	265000	1050000	371000	612000
2	0	0	0	0	53000	0	0	0	343000	52	2700	35.3	126	1370000	3120000	0	96900	84000	4620000	735000	43200000	104000000	20600000	1370000	16800000	2860000	56100000
3	0	0	0	0	42000	0	0	0	29400000	156	9450000	0	8830	44100000	55000000	2600	10300000	48100000	57200000	31200000	67500000	208000000	130000000	2750000	104000000	30900000	663000000
5	0	0	0	0	240000000	10300	6300	61.1	212000000	13700	780000000	17700	53500	270000000	1030000000	110000	687000000	546000000	1040000000	2630000000	1470000000	1820000000	420000000	1020000000	8400000000	780000000	1210000000
8					824000000	780000000	30600000	10300					70700000	606000000	2020000000	231000000					1530000000	2550000000	2020000000	755000000
11					137000000	1030000000	780000000	1010000000					1240000000	584000000	1680000000	2750000000					530000000	106000000	3570000000	2020000000
14					10500000	2060000000	3780000000	2020000000					2310000000	20600000	105000000	883000000					338000	199000	303000	107000
16					4680000	1300000000	3430000000	1820000000					4590000000	378000	18200	1300000000					1090	104	35300	15300
18					172000000	1300000000	130000000	3570000000					21500000	73500	147000	336000000					0	23400	37100	2600
21					1070000	108000000	8080000	94500000					0	0	10200	103					159	1060	51500	3060
24					0	3060	0	0					0	0	0	0					0	2600	260000	0
Figure 2c
Dose (CFU)	Founders (Nr')
10000000	0	0	0	0
100000000	1.4477	1.44742	1.45792	1.44847	2.06188	2.0573	1.05133	2.10816
1000000000	5.22717	1.37547	4.13377	8.60142	2.0512	3.55021	13.1706	4.13377
10000000000	224.907	77.9582	33.6997	17.4655	179.48	32.3932	472.314

## Sheet: Figure 3
Figure 3a							Figure 3c
pH								Vehicle (PBS) - Burden (CFU/g)
Vehicle	Loxtidine						Days post inoculation	dose 10^7 CFU				dose 10^8 CFU				dose 10^9 CFU				dose 10^10 CFU
2.71	5.18						0.208	102000	412000	3430000	23400	1050000	303000	12600000	56700000	3780000	27300000	202000	1050000	707000000	1380000000	30300000000	408000000
2.17	4.5						1	0	0	0	0	505000	0	5100	84000	0	412	0	8755	917143	2746667	3570000	102000
2.88	5.45						2	0	0	0	0	2400000	0	210000	4460000	0	107000	0	2060000	41200000	20400000	18900000	3780000
1.5	4.7						5	0	0	0	0	3060000000	30.6	780000000	840000000	18200	1720000000	406000	3060000000	780000000	1370000000	687000000	1370000000
2.97	3.84
1.76								Loxtidine - Burden (CFU/g)
3.44							Days post inoculation	dose 10^7 CFU				dose 10^8 CFU				dose 10^9 CFU				dose 10^10 CFU
							0.208	89300000	70700000	63000000	7800000	126000000	315000000	378000000	105000000	2600000000	6060000	1240000000	780000000	14800000000	2060000000	41200000000	20600000000
Figure 3b							1	303000	88300	1770	42000	1020000	687000	459000	103000	171667	630000	3090000	1020000	3780000	1260000	2060000	6180000
pH 2.5	CFU						2	4810000	1410000	2340000	3640000	5040000	13000000	131000000	0	33800000	5836667	104000000	6866667	24033333	138000000	3533333	20800000
Minutes	dose 10^6 CFU	dose 10^7 CFU	dose 10^8 CFU	dose 10^9 CFU	dose 10^10 CFU		5	481000000	3430000000	6060000000	1020000000	1260000000	3990000000	867000000	6060	1050000000	780000000	530000000	3530000000	1060000000	1630000000	584000000	1720000000
0	1600000	16000000	160000000	1600000000	16000000000
1	550000	7000000	20000000	900000000	10500000000		Figure 3d
5	0	1000	5000	25000	1500000			Founders (Ns')
10	0	0	0	0	5000		Dose (CFU)	Vehicle (PBS)				Loxtidine
15	0	0	0	0	0		9000000	0	0	0	0	7	7	2	2
							90000000	7	1	2	4	50.2631	113.191	29.9179	23.0497
pH 4.7	CFU						1080000000	4	1	6	5	309.325	44.3698	41.8956	119.785
Minutes	dose 10^6 CFU	dose 10^7 CFU	dose 10^8 CFU	dose 10^9 CFU	dose 10^10 CFU		10800000000	77.4301	151.5	30.833	19.058	319.223	611	10.2838	509.838
0	1300000	13000000	130000000	1300000000	13000000000
1	800000	7000000	110000000	1000000000	8500000000
5	4000000	9500000	110000000	750000000	8500000000
10	1050000	12000000	60000000	1050000000	7000000000
15	700000	9500000	105000000	750000000	8000000000
30	1000000	7000000	115000000	1150000000	7000000000
45	900000	7500000	150000000	1000000000	8000000000
60	1300000	12000000	190000000	1450000000	9000000000

## Sheet: Figure 4
Figure 4a									Figure 4d									Figure 4f
dose	400000000									Intra-mouse genetic distance (5 days post inoculation)									Founders (Nr')
			Burden (CFU/organ) 5 days post inoculation							pSI	mSI	dSI	cecum	pcolon	dcolon	feces		Days post inoculation	Cecum adherant								Colon adherant
		pSI	15	896	6660	3390	339		pSI	0	0.326827	0.286621	0.438555	0.37831	0.349478	0.37054		0.207	56170.3	1017188	135094	63705.5					106225	82793.6	59666.9	5797.21
		mSI	690	3480	1955	112	1110		mSI	0.326827	0	0.253532	0.441479	0.396348	0.367131	0.392736		0.5	40357.4	161614	26529.7	59189.4					30843.7	17548.2	3634.43	17007.9
		dSI	5	348	3330	112	110		dSI	0.286621	0.253532	0	0.381548	0.345572	0.271386	0.295566		1	23.744	164.612	17.1539	786.389	1	2	13.624	206.467	2	136.287	4.13377	204.619	1	2	1.4484	307.294
		cecum	495000	160200000	816000000	1024100000	695500000		cecum	0.438555	0.441479	0.381548	0	0.107588	0.21894	0.218008		2					518.707	2	3.08719						293.598	0.5	3.03054
		pcolon	158100	988000	26000000	668200	7830000		pcolon	0.37831	0.396348	0.345572	0.107588	0	0.169812	0.178618		5					126.739	10.9208	15.0023						126.739	29.7694	13.624
		dcolon	51600	1205200000	461700000	309000000	715400000		dcolon	0.349478	0.367131	0.271386	0.21894	0.169812	0	0.071838
		feces	140000	220000000	320000000	270000000	330000000		feces	0.37054	0.392736	0.295566	0.218008	0.178618	0.071838	0			Burden (CFU/organ)
																		Days post inoculation	Cecum adherant								Colon adherant
Figure 4b										Inter-mouse genetic distance (5 days post inoculation)								0.207	4500000	8500000	700000	150000					3500000	500000	250000	30000
dose	400000000									pSI	mSI	dSI	cecum	pcolon	dcolon	feces		0.5	300000	1700000	100000	350000					200000	80000	20000	150000
			Founders (Nr') 5 days post inoculation						pSI	0.624695	0.639366	0.711229	0.755335	0.743671	0.750135	0.758441		1	100	4000	80	20000	1	3090	19	156000	10	500	30	1000	2	5	10400	239
		pSI	2.11111	21.795	1.75742	2.11111	4.61544		mSI	0.639979	0.694892	0.74538	0.76378	0.749174	0.75904	0.763858		2					61600000	2	407000						3110	0.5	69
		mSI	1.75803	36.858	1.76778	2.11111	4.61544		dSI	0.711824	0.745765	0.795278	0.807217	0.797575	0.807268	0.8092		5					155000000	19	156000						212000000	15800000	156000000
		dSI	2.11111	20.5983	1.75915	3	3.42911		cecum	0.755679	0.763676	0.806476	0.803084	0.79056	0.800219	0.80051
		cecum	7.09688	50.0491	1.75847	9.60096	4.61544		pcolon	0.743559	0.749306	0.796773	0.790605	0.778409	0.787767	0.787622			Genetic distance
		pcolon	18.1914	50.0491	1.75878	12.0841	4.61544		dcolon	0.750363	0.758846	0.806891	0.800328	0.787725	0.798082	0.796898		Days post inoculation	Adherent colon to cecum
		dcolon	18.1914	21.2708	1.75761	12.0841	7.09688		feces	0.757673	0.764847	0.809109	0.800537	0.788415	0.797007	0.795048		0.207	0.03039	0.0302155	0.0403322	0.0810392
		feces	35.3741	20.8574	1.75764	18.1914	4.61544											0.5	0.0476956	0.0486299	0.0965854	0.0548516
																		1	0.875888	0.774874	0.880417	0.394501	0.869862	0.282237	0.747471	0.616308
Figure 4c									Figure 4e									2					0.403338	0.388537
	PC1	PC2								Genetic distance								5					0.327691	0.336616	0.351431
1 cecum	-7.77247	-0.712798								intra-mouse	inter-mouse
1 feces	-6.46916	-1.06221								0.15635	0.797476							Figure 4g
1 dcolon	-8.64566	0.197658								0.149341	0.788594								Founders (Nr')
1 pcolon	-8.17444	-0.141907								0.112145	0.793812							Days post inoculation	Cecum luminal								Colon luminal
1 dSI	-9.84557	1.85572								0.105063	0.781577							0.207	232531	105885	125354	40158.4					1019462	226470	189761	48592.5
1 mSI	-9.8441	1.85851								0.084355	0.505907							0.5	110668	79097.4	125382	51672.4					132698	103954	173628	62640.6
1 pSI	-9.8459	1.85578								0.054913	0.502995							1	906.231	18886.5	3029.61	7251.8	15.0023	2	2803.91	2573.87	155.448	4175.8	988.245	12268.2	3.08719	102.561	612.621	4434.49
2 cecum	6.86212	-8.4093								0.33339	0.501738							2					343.812	89.9492	4.13377						481.567	2.59888	34.2922
2 feces	7.02968	-8.78568								0.324095	0.498834							5					117.814	10.8455	24.4721						112.291	15.0023	36.184
2 dcolon	7.06109	-8.85645								0.057202	0.627432
2pcolon	6.89279	-8.50179								0.118122	0.53398								Burden (CFU/organ)
2 dSI	6.66552	-7.98316								0.330864	0.546629							Days post inoculation	Cecum luminal								Colon luminal
2 mSI	-9.09354	0.483322								0.32606	0.541276							0.207	100000000	90000000	65000000	7500000					45000000	55000000	20000000	4000000
2 pSI	6.66689	-7.87448								0.013662	0.84967							0.5	18000000	35000000	15000000	30000000					15000000	5000000	1000000	8500000
3 cecum	-9.84388	1.8591								0.015333	0.844187							1	2000	150000	30000	300000	19	15600	4160	572000	500	25000	4000	100000	5	77	3570	30600
3 feces	-9.84555	1.85614								0.018517	0.852656							2					208000000	520	8320000						76500	2	25500
3 dcolon	-9.84549	1.85558								0.012792	0.846153							5					260000000	4160	572000						81600000	10200000	30600000
3 pcolon	-9.84516	1.85421								0.015856	0.805909
3 dSI	-9.8429	1.86054								0.01223	0.806806								Genetic distance
3 mSI	-9.83173	1.87992								0.285328	0.810878							Days post inoculation	Luminal colon to cecum
3 pSI	-9.84515	1.85724								0.256152	0.790279							0.207	0.0302081	0.0289059	0.029235	0.0456258
4 cecum	5.83202	-7.12364								0.114891	0.536938							0.5	0.0265994	0.0369333	0.0292035	0.0323502
4 feces	5.20499	-7.30226								0.064713	0.534467							1	0.510608	0.125304	0.235804	0.401807	0.896399	0.572454	0.605297	0.436634
4 dcolon	5.48248	-7.58517								0.26676	0.533628							2					0.254193	0.885706	0.246972
4 pcolon	4.99499	-6.89461								0.23943	0.531374							5					0.131512	0.35515	0.234596
4 dSI	5.88024	-6.00007								0.301311	0.624463
4 mSI	5.70849	-6.07613								0.349781	0.5019
4 pSI	-9.84439	1.84592								0.235187	0.520946
5 cecum	9.91952	9.24705								0.0585	0.545384
5 feces	10.7114	10.5163								0.195253	0.840909
5 dcolon	10.7218	10.5095								0.216426	0.83538
5 pcolon	10.7405	10.5397									0.843814
5 dSI	10.7093	10.5054									0.837617
5 mSI	10.6767	10.3659									0.818575
5 pSI	10.6746	10.5061									0.822153
											0.825049
											0.80436
											0.44287
											0.44029
											0.439214
											0.436932
											0.662577
											0.56836
											0.581045
											0.58229
											0.84995
											0.845602
											0.853345
											0.847976
											0.80776
											0.805242
											0.809583
											0.792892
											0.47404
											0.471474
											0.470437
											0.468044
											0.651057
											0.552793
											0.567202
											0.570064
											0.845562
											0.840055
											0.848022
											0.84216
											0.890102
											0.891415
											0.888507
											0.887516
											0.822788
											0.832301
											0.829416
											0.799978
											0.889238
											0.88521
											0.887261
											0.879017
											0.889638
											0.890948
											0.888334
											0.886805
											0.853217
											0.857407
											0.856205
											0.822033
											0.885091
											0.88007
											0.884926
											0.872186
											0.888261
											0.889575
											0.886889
											0.885597
											0.855248
											0.859717
											0.858577
											0.824332
											0.884706
											0.880571
											0.885325
											0.873157
											0.886841
											0.888061
											0.885134
											0.884113
											0.814987
											0.817887
											0.815729
											0.789354
											0.886315
											0.882729
											0.885465
											0.876509
											0.887819
											0.880234
											0.885429
											0.881866
											0.885722
											0.874017
											0.880059
											0.878082
											0.888177
											0.87875
											0.884973
											0.882081
											0.865327
											0.858412
											0.865805
											0.85976

## Sheet: Figure 5
Figure 5a														Figure 5c
	Burden (CFU/g)														Founders (Nr')
Days post inoculation	dose 10^6 CFU				dose 10^8 CFU				dose 10^10 CFU					Dose (CFU)	B6								C3Ou
0.208	230000	76400	40500	67500	2600000	16800000	19800000	91700000	504000000	1070000000	4180000000	1080000000		10000000	0	0	0	0
1	273	0	0	0	10500	338000	19400	67600	4420000	5000000	2940000	2940000		100000000	1.4477	1.44742	1.45792	1.44847	2.06188	2.0573	1.05133	2.10816
2	0	0	0	60.6	8580000	37800000	5200000	2600000	286000000	1130000000	130000000	106000000		1000000000	5.22717	1.37547	4.13377	8.60142	2.0512	3.55021	13.1706	4.13377
3	153000	0	0	0	780000000	910000000	2830000	113000000	1560000000	7070000000	1070000000	138000000		10000000000	224.907	77.9582	33.6997	17.4655	179.48	32.3932	472.314
5	0	0	0	0	2060000000	3780000000	588000000	1380000000	3380000000	9450000000	1080000000	10500000000		1120000									0	0	0	0
7	0	0	0	0		10400000000	780000000	1560000000	3060000000		4040000000	4080000000		112000000									38.1733	112.291	38.1733	16.3734
9	0	0	0	0			25300000000		1820000000		15300000000			11200000000									967.564	1616.24	19.0962	163.049
	Founders (Nr')
Days post inoculation	dose 10^6 CFU				dose 10^8 CFU				dose 10^10 CFU
0.208	7426.41	2605.5	1404.09	3489.88	1062374	9933934	9933934	9933934	9933934	9933934	9933934	9933934
1	7.93748	0	0	0	141.039	490.832	490.832	298.164	2350.93	2350.93	2350.93	2095.58
2	0	0	0	2	31.3456	115.516	60.7888	3.08719	916.392	786.389	103.956	926.56
5	0	0	0	0	38.1733	112.291	38.1733	16.3734	967.564	1616.24	19.0962	163.049
	Weight (% initial)
Days post inoculation	dose 10^6 CFU				dose 10^8 CFU				dose 10^10 CFU
-0.167*	100*	100*	100*	100*	100*	100*	100*	100*	100*	100*	100*	100*
0.208	98.7395	95.4887	95.1965	97.619	95.9839	96.9231	97.3585	97.1154	97.8632	97.1888	95.2941	95.6204
1	99.5798	98.8722	97.8166	99.2064	96.7871	97.9487	101.509	99.0385	94.8718	96.3855	97.6471	97.0803
2	97.0588	94.3609	97.3799	104.762	95.9839	96.4103	100.377	97.1154	97.4359	94.7791	100.392	97.0803
3	96.2185	100	98.69	98.8095	94.7791	97.4359	101.509	98.0769	99.5726	92.3695	98.4314	96.3504
5	94.1176	101.128	99.1266	101.587	92.3695	93.3333	98.8679	95.1923	93.1624	89.5582	95.2941	94.1606
7	97.8992	102.632	101.747	101.191	87.5502	88.718	96.6038	92.3077	85.8974	82.7309	88.2353	84.3066
9	97.8992	95.4887	101.747	103.175	74.2972		84.1509	79.8077	74.359		75.2941
Figure 5b
	Weight (% initial)
Days post inoculation	dose 10^8 CFU				dose 10^9 CFU				dose 10^10 CFU
-4	100	100	100	100	100	100	100	100	100	100	100
-0.167	100	101	101.818	100.481	100.5	96.9388	97.9592	99.0698	102.74	100.505	100
0.208	97.6077	97	96.8182	99.0385	97	94.3878	94.898	95.814	97.2603	94.4444	96.1722
1	100.957	99.5	97.2727	100.481	98.5	95.9184	96.4286	97.2093	98.6301	96.4647	97.1292
2	100.478	97.5	99.0909	99.0385	101	100	98.4694	98.6047	99.0868	96.9697	100
3	100.478	98	99.5455	98.5577	100	96.4286	95.9184	99.5349	99.0868	97.4748	96.1723
5	97.1292	100	99.0909	100.481	97	95.4082	93.8775	99.0698	95.4338	97.9798	96.6507
8	101.914	100	102.273	101.923	101	95.9184	94.3878	102.791	95.4338	98.4848	100
11	97.1292	99.5	102.273	104.808	100	95.9184	93.8775	97.6744	95.4338	103.535	98.0861
14	100.957	100	100.909	99.0385	99.5	97.9592	95.4082	99.0698	96.8037	104.04	100.957
16	101.435	102.5	106.818	99.0385	99	97.9592	101.02	101.395	100.457	103.03	101.435
18	102.871	98	98.6364	98.0769	99.5	97.9592	100	99.0698	97.2603	103.03	100.957
21	101.435	104.5	100.454	100.962	101.5	98.9796	103.061	104.651	102.283	105.05	104.785
24	105.263	105.5	105	105.288	101	100.51	102.551	105.581	103.653	106.566	106.699

## Sheet: Figure 6
Figure 6a																						Figure 6b
	Streptomycin treated - Founders (fecal Ns')																						Founders
Days post inoculation	dose 10^2 CFU				dose 10^4 CFU				dose 10^6 CFU				dose 10^8 CFU				dose 10^10 CFU					Dose (CFU)	Untreated (Nr')								Streptomycin treated (Ns')
1	6	1	12.8772	1	2877.59	911.943	2198.18	838.804	32557.5	535787	115931	60025.7	2851662	2851662	2851662	2851662	1158161	642204	30952.2	20467.5		10000000	0	0	0	0
5	75.5509	94.3597	12.8772	60.0487	1443.58	368.768	1734.06	174.417	19737.1	15083.1	28182.2	10613.6	80605	25735.9	11100	14666.6	15778.7	1178939	2851662	12943.1		100000000	1.4477	1.44742	1.45792	1.44847	2.06188	2.0573	1.05133	2.10816
10	6	12.8772	13.6044	1	1002.33	290.981	1223.86	166.884	7623.16	4190.11	4905.2	5532.55	2888.47	2263.37	3652.07	2020.06	1185.57	1552.83	1195.05	1129.86		1000000000	5.22717	1.37547	4.13377	8.60142	2.0512	3.55021	13.1706	4.13377
20	11.1436	7	7.73823	7.73823	43.7508	26.2707		84.951	503.31	208.943	355.661	9.4293	33.5856	164.765		152.756	1430.26	680.005	1	136.445		10000000000	224.907	77.9582	33.6997	17.4655	179.48	32.3932	472.314
																						105									75.5509	94.3597	12.8772	60.0487
	Streptomycin treated - Burden (CFU/g feces)																					10500									1443.58	368.768	1734.06	174.417
Days post inoculation	dose 10^2 CFU				dose 10^4 CFU				dose 10^6 CFU				dose 10^8 CFU				dose 10^10 CFU					1050000									19737.1	15083.1	28182.2	10613.6
0.208	0	1350	4840	0	141000	45900	103000	65100	5610000	122000000	176000000	6060000	707000000	406000000	530000000	88000000	5150000000	12600000000	2700000000	2310000000		105000000									80605	25735.9	11100	14666.6
1	6870000000	4590000000	3360000000	3150000000	3570000000	2400000000	5400000000	4040000000	7070000000	7700000000	9450000000	1770000000	5300000000	10600000000	3630000000	1770000000	8480000000	10900000000	6300000000	3640000000		10500000000									15778.7	1178939	2851662	12943.1
2	4050000000	7800000000	6870000000	5200000000	10600000000	5500000000	4590000000	2200000000	2860000000	2420000000	5400000000	3730000000	6110000000	3300000000	4050000000	9170000000	2200000000	5400000000	8830000000	4200000000
5	2600000000	4590000000	4840000000	7800000000	1720000000	5100000000	3360000000	1820000000	5100000000	6110000000	5300000000	3510000000	7070000000	2080000000	2080000000	3000000000	3780000000	10300000000	7070000000	10300000000		Figure 6c
8	1470000000	612000000	3780000000	11700000000	1720000000	3030000000	4160000000	2940000000	1720000000	2020000000	1720000000	8160000000	1040000000	1560000000	3670000000	1380000000	3030000000	2020000000	2100000000	1890000000			Streptomycin-treated - Founders (Ns')
10	4200000000	687000000	2600000000	10500000000	2060000000	6300000000	1370000000	8670000000	2100000000	540000000	3780000000	4120000000	1220000000	420000000	1530000000	1590000000	15800000000	1680000000	343000000	4590000000		Dose (CFU)	1 day				5 days				10 days				20 days
12	4200000000	4590000000	7800000000		2420000000		1210000000	2020000000	611000000	2700000000	2420000000			2400000000	1410000000	1770000000		1530000000		5490000000		105	6	1	12.8772	1	75.5509	94.3597	12.8772	60.0487	6	12.8772	13.6044	1	11.1436	7	7.73823	7.73823
14	550000000	153000000	1300000000	1560000000	1070000000			1040000000	1680000000	1040000000	159000000	520000000	286000000		84000000	917000000		252000000	260000000			10500	2877.59	911.943	2198.18	838.804	1443.58	368.768	1734.06	174.417	1002.33	290.981	1223.86	166.884	43.7508	26.2707		84.951
16	10400000	18700000	27000000	156000000	14900000	840000000		1530000000	1260000000	1820000000	353000000	231000000	84000			2600000		78000000	135000000	467000000		1050000	32557.5	535787	115931	60025.7	19737.1	15083.1	28182.2	10613.6	7623.16	4190.11	4905.2	5532.55	503.31	208.943	355.661	9.4293
19	3730000	2340000	5200000	8480000	6870000	1410000000		306000000	156000000	2310000000	210000000	11000000	10600	240000	124000	343000	153000000	102000000	630000000	510000000		105000000	2851662	2851662	2851662	2851662	80605	25735.9	11100	14666.6	2888.47	2263.37	3652.07	2020.06	33.5856	164.765		152.756
20	3060000	1300000	1530000	10200000	3430000	687000000		353000000	34300000	1300000000	104000000	153000000	53000	2400000		21000	8100000	102000000	36300000	780000000		10500000000	1158161	642204	30952.2	20467.5	15778.7	1178939	2851662	12943.1	1185.57	1552.83	1195.05	1129.86	1430.26	680.005	1	136.445
23	1680000	1210000	6300000	883000	10300000	45900000		8400000	40800000	420000000	104000000	147000000	104000	12100	3430	17000	2400000	1890000	459000000	202000000
26	1210000	1020000	6300000	2100000	687000	343000		420000	78000000	1020000000	101000000	353000000	0	10300	0	0	30900000	7800000	68700000	420000000
30	194000	3430000	459000	2040000	917000	260000		15900000	172000000	687000000	1020000000	156000000	13700	10200	3430	1770	45900000	51000000	34300000	306000000
	Streptomycin treated - Weight (% initial)
Days post inoculation	dose 10^2 CFU				dose 10^4 CFU				dose 10^6 CFU				dose 10^8 CFU				dose 10^10 CFU
0.208	100	100	100	100	100	100	100	100	100	100	100	100	100	100	100	100	100	100	100	100
1	97.2973	102.381	100.957	100	106.061	103.941	100	104.926	98.9899	101.951	96.7593	97.2093	100.526	100.49	101.415	99.0698	102.817	93.7799	99.5192	102.927
2	96.8469	103.333	98.5646	100.472	104.04	103.448	99.495	103.448	99.495	101.463	99.0741	99.5349	101.053	100	101.887	100.93	105.164	96.1723	97.1154	103.902
5	95.0451	100.476	96.6507	97.1698	100	98.0296	92.9293	98.5222	94.9495	97.561	95.8333	95.814	96.8421	99.5098	98.5849	97.2093	105.634	96.1723	98.0769	101.951
8	96.3964	99.5238	98.0861	101.887	100	100.985	93.4343	100	96.4647	97.561	95.3704	93.0233	94.7368	97.549	99.5283	95.814	107.981	89.4737	100	102.927
10	96.8469	96.6667	97.1292	97.6415	101.01	100.493	91.4141	100.985	97.9798	98.0488	98.1482	90.6977	100.526	100	100.943	95.814	107.512	98.5646	95.6731	102.927
12	92.7928	91.9048	91.3876	92.9245	97.4748	89.1626	87.3737	93.1034	97.4748	97.561	97.6852	84.6512	95.2632	100.98	92.4528	92.5581	99.061	97.6077	89.4231	95.1219
14	91.8919	97.6191	84.689	88.6792	91.9192	87.6847	78.7879	100.985	99.495	101.951	99.537	80.4651	94.7368	99.5098	88.2075	99.5349	98.1221	95.2153	98.0769	90.7317
16	97.2973	104.286	93.7799	91.5094	108.081	101.97		103.941	98.4848	103.415	98.6111	93.4884	100.526	103.922	101.887	102.326	110.329	97.1292	103.365	100.976
19	102.703	107.619	107.656	107.076	109.596	110.345		102.956	101.01	103.415	98.6111	102.791	101.053	101.471	103.774	103.721	113.615	100	105.288	107.805
20	101.802	107.619	105.263	106.132	106.566	107.389		102.463	100.505	103.902	100	101.395	103.158	104.412	103.774	101.861	111.737	98.5646	106.25	105.854
23	101.802	107.619	101.914	106.604	108.586	104.926		102.463	101.515	104.878	97.6852	100	103.158	106.863	102.83	105.116	108.92	99.0431	102.885	107.805
26	100	106.191	102.392	104.245	104.04	105.911		104.433	101.515	105.854	99.0741	98.6047	101.053	108.823	103.774	104.186	113.145	98.5646	103.365	104.39
30	101.351	109.048	104.785	104.717	103.03	105.911		103.448	104.546	108.293	98.6111	100	104.21	101.961	106.604	103.256	114.554	97.6077	107.692	110.244

## Sheet: Figure 7
Figure 7a																						Figure 7b
	Germ-free - Founders (fecal Ns')																						Founders
Days post inoculation	dose 10^2 CFU				dose 10^4 CFU				dose 10^6 CFU				dose 10^8 CFU				dose 10^10 CFU					Dose (CFU)	Untreated (Nr')								Germ-free (Ns')
1	4	7	76.7378	20.849	4281.04	4195.75	1967.05	269.985	322912	35808.6	292373	2851662	2851662	2851662	2851662	2851662	2851662	2851662	2851662	2851662		10000000	0	0	0	0
2	101.891	8.58056	81.1897	20.849	3824.42	3245.16	2562.5	240.27	78654.5	32251.7	184434	2851662	2851662	465048	2851662	471174	2851662	2851662	2851662	2851662		100000000	1.4477	1.44742	1.45792	1.44847	2.06188	2.0573	1.05133	2.10816
5	19.9523	11.1436	89.6544	20.849	3103.46	730.844	1355.1	273.148	18434.3	14040.4	39812.5	42855	28761.3	86407.8	119368	118960	8158.1	97715.5	18938	11799.1		1000000000	5.22717	1.37547	4.13377	8.60142	2.0512	3.55021	13.1706	4.13377
10	98.1247	82.13	91.5363	21.7478	2706.25	1310.75	1695.55	258.122	3626.7	11272.4	9371.77	4979.54	15997.8	9283.9	6458.33	7181.64	6927.84	20462.8	15876.9	8640.65		10000000000	224.907	77.9582	33.6997	17.4655	179.48	32.3932	472.314
20	15.5071	8.58056	25.3626	3	295.672	226.169	185.714	95.9596	64.2887	353.935	302.634	182.841	401.515	245.266	126.379	161.233	6	6	6	6		150									19.9523	11.1436	89.6544	20.849
																						15000									3103.46	730.844	1355.1	273.148
	Germ-free - Burden (CFU/g feces)																					1500000									18434.3	14040.4	39812.5	42855
Days post inoculation	dose 10^2 CFU				dose 10^4 CFU				dose 10^6 CFU				dose 10^8 CFU				dose 10^10 CFU					150000000									28761.3	86407.8	119368	118960
0.208	99	0	4040	55	36300	0	0	0	2660000	1220000	12200000	25300000	1130000000	363000000	695000000	550000000	2020000000	2020000000	24200000	1870000000		15000000000									8158.1	97715.5	18938	11799.1
1	1870000000	1410000000	1790000000	1310000000	1450000000	1890000000	3130000000	1870000000	1980000000	1510000000	2750000000	2050000000	2750000000	2000000000	2090000000	2440000000	1490000000	2750000000	3080000000	5690000000
2	1890000000	2560000000	3300000000	2450000000	1550000000	2200000000	1870000000	3750000000	3120000000	2430000000	3230000000	2990000000	2240000000	4240000000	3520000000	3000000000	3000000000	1990000000	1700000000	1820000000		Figure 7c
5	4050000000	23100000000	4590000000	9170000000	4200000000	5100000000	3530000000	10300000000	4410000000	3180000000	3120000000	4200000000	8400000000	5460000000	5200000000	13700000000	3360000000	3150000000	4200000000	5150000000			Germ-free - Founders (Ns')
8	6110000000	3060000000	10600000000	7800000000	5200000000	6300000000	5200000000	10400000000	1350000000	3530000000	1830000000	2860000000	2940000000	4830000000	2940000000	2550000000	1890000000	3090000000	1890000000	2600000000		Dose (CFU)	1 day				2 days				5 days				10 days				20 days
10	4400000000	11200000000	2800000000	4200000000	1620000000	9690000000	6750000000	1770000000	3670000000	1210000000	6300000000	1770000000	2100000000	5500000000	6110000000	3630000000	4080000000	3530000000	10600000000	3060000000		150	4	7	76.7378	20.849	101.891	8.58056	81.1897	20.849	19.9523	11.1436	89.6544	20.849	98.1247	82.13	91.5363	21.7478	15.5071	8.58056	25.3626	3
12	1210000000	4840000000	3380000000	3120000000	1940000000	6300000000	6750000000	4050000000	2600000000	1560000000	4590000000	2020000000	6300000000	3430000000	4200000000	6300000000	12400000000	2120000000	4200000000	3530000000		15000	4281.04	4195.75	1967.05	269.985	3824.42	3245.16	2562.5	240.27	3103.46	730.844	1355.1	273.148	2706.25	1310.75	1695.55	258.122	295.672	226.169	185.714	95.9596
14	306000000	1030000000	687000000	1240000000	1990000000	2830000000	8400000000	1260000000	1060000000	2520000000	2290000000	4840000000	7800000000	3060000000	6870000000	5200000000	8400000000	2100000000	1770000000	2940000000		1500000	322912	35808.6	292373	2851662	78654.5	32251.7	184434	2851662	18434.3	14040.4	39812.5	42855	3626.7	11272.4	9371.77	4979.54	64.2887	353.935	302.634	182.841
17	397000000	660000000	2340000000	1040000000	2090000000	4050000000	1940000000	5300000000	1590000000	4840000000	3180000000	2700000000	2530000000	3120000000	2200000000	2700000000	3530000000	2800000000	4840000000	1770000000		150000000	2851662	2851662	2851662	2851662	2851662	465048	2851662	471174	28761.3	86407.8	119368	118960	15997.8	9283.9	6458.33	7181.64	401.515	245.266	126.379	161.233
20	605000000	727000000	630000000	880000000	2700000000	4590000000	3890000000	6520000000	933000000	3030000000	4200000000	4590000000	6300000000	3060000000	3630000000	3360000000	1560000000	2520000000	3060000000	2140000000		15000000000	2851662	2851662	2851662	2851662	2851662	2851662	2851662	2851662	8158.1	97715.5	18938	11799.1	6927.84	20462.8	15876.9	8640.65	6	6	6	6
24	660000000	550000000	420000000	353000000	5300000000	6600000000	3530000000	3060000000	5300000000	2200000000	7640000000	3480000000	3120000000	4410000000	1210000000	3060000000	5200000000	6300000000	4200000000	2600000000
30	363000000	484000000	420000000	546000000	4040000000	12400000000	733000000	4050000000	1870000000	1940000000	3060000000	4280000000	8400000000	5200000000	4420000000	6870000000	1100000000	5300000000	8830000000	1570000000
	Germ-free - Weight (% initial)
Days post inoculation	dose 10^2 CFU				dose 10^4 CFU				dose 10^6 CFU				dose 10^8 CFU				dose 10^10 CFU
0.208	100	100	100	100	100	100	100	100	100	100	100	100	100	100	100	100	100	100	100	100
1	104.065	103.734	103.252	99.1968	117.708	105.238	100.877	101.932	102.929	103.653	102.439	103.448	105.882	112.5	101.613	103.478	109.053	105.578	105.462	114.493
2	107.317	102.905	104.472	102.41	117.708	104.286	101.316	101.449	105.858	103.196	101.463	104.598	108.403	111.574	100.403	105.217	109.053	105.976	106.723	114.01
5	102.439	101.245	96.748	95.9839	116.667	105.238	104.386	97.5845	94.9791	98.6301	103.902	98.8506	99.1597	106.481	97.1774	101.739	109.877	103.187	100.84	111.594
8	104.878	100	102.846	94.3775	115.625	104.762	106.579	101.932	103.766	96.347	100.488	99.6169	102.101	109.259	96.7742	99.5652	109.876	103.586	101.681	111.111
10	107.317	99.5851	108.537	95.5823	117.708	108.571	103.07	101.449	101.255	97.7169	102.927	99.6169	99.5798	104.63	97.1774	101.739	107.407	107.171	102.521	115.942
12	103.252	99.5851	100.813	95.9839	115.104	106.667	107.895	94.686	108.368	99.0868	105.366	100.766	101.26	111.574	96.371	100	102.058	103.187	99.5798	105.797
14	101.219	99.5851	102.846	98.7952	117.708	107.143	105.702	101.449	102.929	95.8904	103.902	98.4674	102.521	108.333	97.1774	100.435	104.938	102.789	104.622	108.696
17	103.252	100.415	104.878	97.992	118.229	106.667	108.772	108.213	106.276	99.0868	108.293	102.299	102.941	111.111	97.5807	100.435	107.407	105.578	102.941	109.662
20	101.626	99.1701	106.911	99.5984	118.75	110	106.14	108.213	106.276	100.913	107.805	105.364	102.521	110.648	98.3871	102.609	106.173	105.179	102.521	112.56
24	100.406	103.32	109.35	101.606	118.75	108.095	103.509	109.179	106.695	103.653	107.805	104.215	105.462	110.648	100.403	103.043	106.996	103.984	106.302	111.111
30	102.846	103.32	109.756	100.803	121.354	111.429	105.263	108.213	110.042	105.48	108.781	105.747	104.622	112.037	100.806	103.043	110.7	106.374	104.202	114.493

## Sheet: Supplement 1
Supplemental figure 1a																						Supplemental figure 1b
	OD600																						Founders (calculated)
Time (hours)	Parent		STAMP-CR253																			CFU (known founders)	STAMP-CR253 (Nr)				STAMP-CR69K (Ns)
0.166667		0.002667																				8700000	84153.3
0.333333		0.003667																				870000	68651.4
0.5	0.001667	0.003667																				87000	31979.2
0.666667	0.002333	0.004333									0.003667							0.004667	0.006667			8700	7831.48
0.833333	0.003	0.005667						0.005333	0.005333	0.006	0.004333			0.007	0.006	0.006333	0.006	0.004667	0.007333	0.007333		870	749.156
1	0.004	0.006667	0.008333	0.009	0.008333	0.005667	0.006667	0.006333	0.005667	0.007	0.005667	0.006667	0.008333	0.008	0.007	0.007	0.006333	0.005667	0.008333	0.008		87	95.4444
1.16667	0.005333	0.007667	0.009333	0.01	0.009	0.006667	0.007667	0.007333	0.007333	0.008	0.007	0.007667	0.009667	0.009	0.008333	0.008	0.007333	0.007333	0.009667	0.009		3	4.33333
1.33333	0.007333	0.01	0.011	0.012	0.010667	0.008333	0.009333	0.008667	0.008667	0.009333	0.009333	0.009	0.010667	0.011	0.009667	0.009667	0.008667	0.009333	0.012	0.010333		10900000		81405.3
1.5	0.010333	0.012667	0.013	0.014	0.012667	0.01	0.011333	0.011667	0.011333	0.012	0.012333	0.011	0.013	0.013667	0.012333	0.012667	0.011	0.012333	0.015	0.012667		1090000		51563.6
1.66667	0.013667	0.016667	0.016	0.017333	0.015667	0.013667	0.014333	0.015	0.014667	0.016	0.016333	0.014333	0.016	0.017	0.015667	0.015667	0.013667	0.015667	0.018667	0.016		109000		21771.3
1.83333	0.018	0.021	0.02	0.021667	0.020333	0.017333	0.018333	0.019333	0.018667	0.02	0.022	0.018333	0.020333	0.021667	0.02	0.02	0.018	0.020667	0.023333	0.019667		10900		4706.22
2	0.023667	0.027333	0.026	0.027667	0.026	0.023	0.023333	0.025	0.024667	0.026	0.028667	0.024	0.025667	0.027667	0.025667	0.026	0.023	0.026667	0.03	0.025		1090		941
2.16667	0.030667	0.035333	0.033	0.035333	0.033667	0.030333	0.030333	0.033	0.032333	0.034	0.037667	0.031	0.033333	0.036	0.033333	0.033667	0.03	0.034667	0.039	0.032333		109		85.5179
2.33333	0.040667	0.045667	0.043	0.045667	0.043667	0.039333	0.039333	0.043333	0.042	0.044333	0.049333	0.040333	0.043	0.046667	0.043	0.043	0.039333	0.045333	0.050333	0.041		12		11.9091
2.5	0.053333	0.059333	0.055333	0.059	0.056333	0.051333	0.051	0.056	0.055	0.058	0.065	0.052667	0.055	0.06	0.056	0.056667	0.051	0.059	0.065333	0.053333		10700000			75561.9
2.66667	0.070333	0.075667	0.071667	0.076667	0.073333	0.067	0.066333	0.073667	0.071667	0.076	0.085	0.069	0.071333	0.078	0.072667	0.074	0.066667	0.077	0.085	0.069667		1070000			47309.7
2.83333	0.09	0.096667	0.092667	0.099333	0.095667	0.088	0.086333	0.095	0.093	0.097667	0.108667	0.09	0.092667	0.1	0.094333	0.095667	0.087	0.098333	0.107667	0.090333		107000			40806.4
3	0.114333	0.122	0.117667	0.125	0.120333	0.112	0.11	0.121	0.118	0.123667	0.136333	0.114667	0.117667	0.126333	0.119333	0.121333	0.110667	0.124	0.134667	0.114333		10700			5709.31
3.16667	0.143333	0.151333	0.146333	0.155667	0.150333	0.14	0.137667	0.151	0.147333	0.154333	0.170333	0.143333	0.147	0.157667	0.148667	0.151	0.138	0.155333	0.168333	0.142667		1070			1381
3.33333	0.170333	0.178333	0.182	0.190667	0.185333	0.173667	0.172333	0.182333	0.18	0.187	0.2	0.178667	0.18	0.191	0.183	0.185333	0.172667	0.184667	0.198	0.178333		107			102.111
3.5	0.206	0.215333	0.212667	0.225	0.217333	0.204667	0.202	0.217333	0.213	0.221333	0.240333	0.21	0.212667	0.225333	0.215	0.218	0.202667	0.22	0.236	0.207667		8			7.66667
3.66667	0.251333	0.263333	0.256	0.269667	0.26	0.246667	0.242333	0.263	0.255667	0.267667	0.292	0.252	0.255333	0.27	0.257	0.260333	0.242333	0.267	0.283	0.247667		9500000000
3.83333	0.306333	0.315	0.307333	0.321	0.310667	0.298667	0.293	0.316	0.307333	0.32	0.347333	0.302667	0.306667	0.319667	0.306	0.310667	0.29	0.318667	0.334	0.296333		9500000				84742.5
4	0.359667	0.369	0.359667	0.372333	0.361667	0.350667	0.344333	0.369	0.361	0.374333	0.4	0.356	0.358	0.370667	0.356333	0.363	0.341333	0.369667	0.385	0.348667		950000				66458.9
4.16667	0.408333	0.414333	0.408333	0.419333	0.409667	0.398667	0.395	0.416333	0.409333	0.421667	0.444	0.407333	0.404	0.416667	0.403333	0.411333	0.391	0.412667	0.426	0.398333		95000				36256.7
4.33333	0.449	0.455	0.446667	0.455	0.447333	0.436667	0.435667	0.453	0.448	0.460667	0.483333	0.448333	0.444	0.452333	0.443333	0.449333	0.432333	0.45	0.461	0.438		9500				6058.91
4.5	0.487	0.491333	0.478667	0.487	0.48	0.472	0.469667	0.485667	0.482333	0.495667	0.520667	0.485	0.48	0.483333	0.475	0.483333	0.467	0.485333	0.492333	0.476		950				1311
4.66667	0.524333	0.526	0.51	0.518667	0.511667	0.506667	0.502333	0.518333	0.514667	0.53	0.562	0.518667	0.516333	0.515	0.507333	0.515667	0.498667	0.519667	0.524333	0.508667		95				105.845
4.83333	0.564	0.571333	0.543667	0.559	0.545333	0.542667	0.535	0.552667	0.55	0.569333	0.602	0.553	0.556667	0.549333	0.541667	0.549667	0.530667	0.557333	0.561	0.541667		8				8.18315
5	0.603333	0.607333	0.579333	0.595	0.582667	0.581333	0.572	0.589333	0.586667	0.605	0.638667	0.59	0.597333	0.586667	0.575	0.586667	0.568333	0.596	0.598	0.579		7600000000					1330874
5.16667	0.639	0.641333	0.615333	0.627333	0.617333	0.618	0.607667	0.623667	0.620667	0.639667	0.671667	0.625667	0.640333	0.624333	0.618333	0.623333	0.607	0.631	0.632333	0.613667		760000000					101696
5.33333	0.672333	0.673333	0.649667	0.662	0.649667	0.653667	0.642667	0.656333	0.652	0.672667	0.704	0.658667	0.676	0.661667	0.658	0.659	0.641667	0.668333	0.673667	0.646333		76000000					195856
5.5	0.704	0.703667	0.680667	0.69	0.68	0.685	0.677333	0.689667	0.685	0.706	0.733	0.690333	0.706	0.697	0.697333	0.691333	0.679333	0.695667	0.697667	0.678333		7600000					166460
5.66667	0.733333	0.731667	0.710333	0.719	0.708667	0.722	0.712333	0.718	0.711333	0.736667	0.761	0.720667	0.737	0.721333	0.721	0.719	0.709	0.725	0.724333	0.707667		760000					105499
5.83333	0.762	0.759667	0.736667	0.745333	0.736333	0.755667	0.736667	0.745667	0.738333	0.764333	0.788667	0.750667	0.763	0.747667	0.746	0.748333	0.735	0.753333	0.751	0.736		76000					40881.5
6	0.789333	0.785667	0.761667	0.771	0.762667	0.776333	0.763333	0.772667	0.764667	0.790667	0.814333	0.777	0.789667	0.771	0.769667	0.776333	0.761667	0.782	0.777333	0.764		7600					8395.67
6.16667	0.817	0.813	0.787333	0.796	0.789667	0.802667	0.789	0.797667	0.79	0.816	0.839667	0.803333	0.814333	0.795667	0.796	0.803	0.786333	0.810667	0.807667	0.788667		760					888.333
6.33333	0.844667	0.839667	0.816	0.820667	0.817667	0.831	0.816667	0.828	0.819333	0.842667	0.866	0.832333	0.837	0.819667	0.818667	0.830667	0.813667	0.836	0.831333	0.816333		76					79.0526
6.5	0.872	0.865	0.840667	0.846	0.843333	0.859333	0.846333	0.852667	0.845667	0.868	0.892333	0.857	0.861	0.841333	0.842667	0.855333	0.838667	0.860333	0.854333	0.841		8					11
6.66667	0.899667	0.891667	0.864333	0.870667	0.868333	0.882333	0.869667	0.876667	0.870333	0.891333	0.918	0.88	0.883333	0.862333	0.866	0.879	0.861667	0.882	0.879	0.865333		10000000000						243960
6.83333	0.926	0.912667	0.887333	0.895333	0.891667	0.904333	0.893333	0.897667	0.893333	0.914333	0.940333	0.903333	0.906	0.884333	0.888667	0.899333	0.882667	0.904333	0.896667	0.887333		1000000000						109882
7	0.944667	0.930333	0.908	0.919333	0.914333	0.926667	0.916	0.920333	0.916	0.935333	0.958333	0.925333	0.927333	0.904667	0.911	0.923333	0.905	0.923667	0.919	0.909333		100000000						67961.3
7.16667	0.961	0.945333	0.929333	0.940333	0.932333	0.945667	0.933333	0.940667	0.934667	0.952	0.973	0.943667	0.947	0.924667	0.931	0.941	0.924333	0.940667	0.937	0.926667		10000000						138306
7.33333	0.975667	0.958667	0.947667	0.958	0.950667	0.959333	0.949333	0.954667	0.950667	0.964667	0.985	0.959333	0.962	0.941667	0.951333	0.955333	0.941333	0.953667	0.951333	0.943		1000000						99852.5
7.5	0.987333	0.970667	0.961333	0.975333	0.962	0.969	0.964	0.964	0.961333	0.974333	0.996667	0.973	0.973333	0.955	0.967	0.967333	0.955	0.964333	0.961	0.954667		100000						30409.4
7.66667	0.998333	0.982667	0.970333	0.985	0.972	0.978	0.971333	0.972	0.971333	0.982333	1.00633	0.984333	0.982333	0.963333	0.974333	0.976667	0.965	0.974	0.97	0.964667		10000						9973.67
7.83333	1.00833	0.993333	0.979	0.99	0.980333	0.985333	0.979333	0.980333	0.980333	0.991333	1.016	0.994667	0.99	0.971333	0.983667	0.985	0.974333	0.981667	0.975333	0.973667		1000						793
8	1.01767	1.00267	0.986333	0.996667	0.988333	0.994	0.987333	0.986333	0.987333	0.999	1.02567	1.00433	0.996333	0.977667	0.985	0.992667	0.981	0.989667	0.980667	0.982		100						109.4
8.16667	1.02567	1.01167	0.992333	0.996333	0.995	1.00033	0.993333	0.994333	0.994667	1.007	1.034	1.01267	1.00267	0.984	0.989	1	0.988	0.998	0.986667	0.99		7						9
8.33333	1.03433	1.01967	0.999333	0.999333	1.002	1.00767	1.00033	1.00133	1.002	1.015	1.041	1.021	1.00867	0.989667	0.991667	1.00767	0.994667	1.00533	0.993333	0.998		7800000000							66048.8
8.5	1.04167	1.02833	1.006	1.002	1.009	1.01467	1.007	1.008	1.00867	1.022	1.049	1.028	1.01467	0.995667	0.996333	1.014	1.00133	1.012	0.999333	1.00567		780000000							66498.6
8.66667	1.04933	1.036	1.012	1.007	1.015	1.02167	1.01367	1.01533	1.01533	1.02933	1.056	1.035	1.02	1.001	1.00167	1.02067	1.00833	1.01867	1.00567	1.013		78000000							16809
8.83333	1.056	1.04333	1.01767	1.012	1.02133	1.02833	1.02033	1.022	1.02133	1.03567	1.06333	1.04167	1.02567	1.00633	1.00633	1.02633	1.014	1.02567	1.01233	1.01933		7800000							90008
9	1.06267	1.05067	1.02367	1.017	1.027	1.03433	1.027	1.028	1.028	1.042	1.06967	1.048	1.031	1.01167	1.01233	1.033	1.02033	1.03167	1.01733	1.026		780000							176479
9.16667	1.06833	1.05767	1.02967	1.02333	1.03333	1.04133	1.03367	1.03433	1.034	1.04867	1.07567	1.05433	1.036	1.01667	1.017	1.03867	1.026	1.03767	1.023	1.03233		78000							39100.3
9.33333	1.07333	1.06533	1.035	1.02733	1.03867	1.04733	1.03933	1.03967	1.03933	1.05433	1.07967	1.06033	1.04133	1.02133	1.02167	1.045	1.03167	1.04333	1.029	1.03867		7800							9677.33
9.5	1.077	1.06967	1.04033	1.03267	1.044	1.05267	1.04567	1.04433	1.04433	1.05933	1.08167	1.06633	1.04633	1.02633	1.027	1.05167	1.037	1.049	1.03433	1.04533		780							824
9.66667	1.08	1.07167	1.04467	1.037	1.04867	1.05833	1.05067	1.049	1.049	1.06233	1.083	1.07233	1.05067	1.031	1.03233	1.05633	1.043	1.055	1.04033	1.05233		78							86.4211
9.83333	1.08133	1.07233	1.04867	1.041	1.05267	1.062	1.054	1.053	1.05233	1.06367	1.08333	1.07567	1.056	1.036	1.038	1.05867	1.04933	1.061	1.046	1.05533		13							16
10	1.08167	1.07233	1.05167	1.04467	1.054	1.06433	1.05667	1.055	1.05367	1.06367	1.08333	1.07733	1.05967	1.04167	1.04333	1.061	1.05233	1.06367	1.04767	1.056
10.1667	1.08167	1.07233	1.052	1.04767	1.055	1.065	1.05733	1.05533	1.05367	1.064	1.08333	1.07767	1.06233	1.04433	1.04967	1.062	1.05367	1.064	1.04833	1.05667
10.3333	1.081	1.07133	1.05233	1.04833	1.05467	1.064	1.05733	1.05567	1.05367	1.06333	1.08233	1.078	1.063	1.04533	1.05167	1.06133	1.05367	1.06367	1.04767	1.05667
10.5	1.08033	1.07133	1.052	1.049	1.054	1.06367	1.057	1.055	1.053	1.06267	1.08167	1.078	1.06233	1.045	1.05133	1.06067	1.053	1.06333	1.04767	1.056
10.6667	1.07933	1.07033	1.05133	1.048	1.05367	1.06267	1.05633	1.05433	1.05233	1.06133	1.08067	1.07767	1.06133	1.04433	1.05233	1.05933	1.05233	1.062	1.046	1.05533
10.8333	1.07867	1.06933	1.05	1.04767	1.05233	1.06167	1.055	1.05333	1.05067	1.06	1.07967	1.077	1.06033	1.043	1.049	1.05867	1.05133	1.06067	1.04467	1.05467
11	1.07767	1.06933	1.04867	1.04467	1.05133	1.05933	1.054	1.05233	1.04933	1.059	1.07967	1.07633	1.059	1.041	1.04767	1.05767	1.04967	1.05967	1.04333	1.05367
11.1667	1.07633	1.06867	1.04733	1.04233	1.05	1.058	1.053	1.05033	1.048	1.05867	1.07867	1.07567	1.05767	1.04	1.04533	1.05633	1.04833	1.058	1.04233	1.053
11.3333	1.07533	1.06833	1.04567	1.03967	1.048	1.05667	1.05133	1.05	1.04667	1.05733	1.07733	1.07433	1.056	1.03833	1.04367	1.05533	1.047	1.05667	1.04133	1.052
11.5	1.07433	1.06733	1.04467	1.038	1.04733	1.05533	1.05033	1.048	1.04533	1.05633	1.07667	1.074	1.05433	1.03667	1.04233	1.05367	1.046	1.05567	1.04033	1.051
11.6667	1.07267	1.067	1.04267	1.03667	1.046	1.054	1.049	1.04667	1.04367	1.055	1.07567	1.073	1.05267	1.035	1.04	1.053	1.04433	1.05433	1.03867	1.05067
11.8333	1.07133	1.06633	1.04167	1.034	1.04467	1.053	1.04767	1.04567	1.04267	1.05367	1.075	1.072	1.052	1.03333	1.03833	1.052	1.043	1.05367	1.03767	1.05
12	1.07033	1.06567	1.04033	1.03267	1.04367	1.05133	1.046	1.04433	1.04167	1.053	1.074	1.071	1.05	1.032	1.036	1.05067	1.042	1.05233	1.03667	1.049
12.1667	1.069	1.065	1.03867	1.03133	1.042	1.05033	1.04533	1.04333	1.04033	1.05167	1.07267	1.07033	1.04933	1.03033	1.034	1.04933	1.04067	1.051	1.03567	1.04833
12.3333	1.06733	1.06467	1.03733	1.02967	1.041	1.04933	1.044	1.04233	1.039	1.051	1.07233	1.06933	1.048	1.029	1.033	1.04833	1.03967	1.05033	1.035	1.04733
12.5	1.06633	1.06367	1.036	1.028	1.03967	1.048	1.04233	1.04067	1.038	1.04967	1.07067	1.06833	1.047	1.027	1.03133	1.047	1.03833	1.04867	1.03367	1.04667
12.6667	1.06533	1.06333	1.03467	1.02667	1.03867	1.04667	1.04133	1.03967	1.03667	1.04833	1.06933	1.06733	1.045	1.026	1.02933	1.04633	1.037	1.04767	1.033	1.04567
12.8333	1.06333	1.06233	1.03367	1.025	1.037	1.04533	1.04033	1.03833	1.03533	1.04767	1.068	1.06633	1.04367	1.02433	1.02733	1.045	1.036	1.04667	1.032	1.04467
13	1.06233	1.06133	1.03233	1.02367	1.036	1.044	1.039	1.03733	1.03433	1.04667	1.06667	1.066	1.04267	1.02333	1.026	1.044	1.03467	1.04533	1.03067	1.04433
13.1667	1.06033	1.061	1.031	1.02233	1.035	1.043	1.03767	1.036	1.033	1.046	1.06567	1.06533	1.04167	1.02167	1.02467	1.04233	1.03367	1.044	1.02967	1.043
13.3333	1.05933	1.06067	1.03	1.02133	1.03367	1.04167	1.03667	1.03467	1.03233	1.045	1.06467	1.06433	1.041	1.02033	1.02333	1.04133	1.033	1.04333	1.02933	1.043
13.5	1.05767	1.06	1.02933	1.01967	1.033	1.041	1.03567	1.034	1.03133	1.044	1.06267	1.063	1.03967	1.01933	1.022	1.041	1.03133	1.04233	1.02833	1.042
13.6667	1.05667	1.059	1.02833	1.01867	1.032	1.03933	1.03467	1.03267	1.03	1.043	1.06033	1.06167	1.03867	1.01833	1.02067	1.04	1.03067	1.04167	1.02767	1.04133
13.8333	1.05533	1.05833	1.02733	1.01767	1.03133	1.03833	1.034	1.03133	1.029	1.042	1.059	1.06067	1.038	1.01767	1.02	1.03933	1.02967	1.04133	1.027	1.041
14	1.05467	1.05733	1.02633	1.01633	1.03	1.03733	1.03367	1.03	1.02833	1.04067	1.05667	1.06	1.037	1.01633	1.019	1.03867	1.029	1.03967	1.02667	1.04033
14.1667	1.05333	1.05567	1.02533	1.01567	1.029	1.03667	1.032	1.02867	1.02667	1.03933	1.05567	1.059	1.03633	1.015	1.01767	1.038	1.02867	1.03867	1.026	1.03933
14.3333	1.05167	1.05367	1.02367	1.01433	1.02733	1.03533	1.03133	1.02767	1.02533	1.03833	1.054	1.05767	1.035	1.01433	1.017	1.03667	1.028	1.038	1.02533	1.03767
14.5	1.05033	1.052	1.023	1.01333	1.02633	1.03433	1.03	1.02667	1.02433	1.037	1.05267	1.05633	1.03467	1.01367	1.016	1.036	1.027	1.03733	1.025	1.03633
14.6667	1.049	1.05067	1.02167	1.012	1.025	1.03333	1.02867	1.02533	1.023	1.03567	1.05133	1.05533	1.03333	1.01267	1.015	1.03467	1.026	1.03633	1.024	1.03467
14.8333	1.04767	1.049	1.02033	1.01133	1.024	1.032	1.02733	1.024	1.02233	1.03367	1.04967	1.05333	1.032	1.012	1.01433	1.03333	1.02533	1.036	1.023	1.033
15	1.046	1.048	1.02	1.01033	1.02233	1.03067	1.02533	1.023	1.021	1.03233	1.04833	1.052	1.031	1.01167	1.01367	1.03167	1.02467	1.03467	1.021	1.031
15.1667	1.04467	1.04633	1.01833	1.009	1.021	1.029	1.024	1.021	1.01867	1.03	1.04667	1.05067	1.03	1.01067	1.013	1.03033	1.02267	1.03367	1.02033	1.02967
15.3333	1.04333	1.04533	1.01767	1.00733	1.01967	1.028	1.022	1.01967	1.01767	1.02833	1.04533	1.049	1.02867	1.01	1.01233	1.02833	1.021	1.032	1.01867	1.028
15.5	1.04233	1.043	1.01667	1.00667	1.01733	1.026	1.02033	1.018	1.01567	1.02633	1.044	1.048	1.02767	1.00867	1.01167	1.027	1.01933	1.03033	1.01667	1.02667
15.6667	1.04067	1.042	1.015	1.00567	1.01567	1.02433	1.01867	1.01633	1.014	1.02467	1.043	1.04633	1.02667	1.00767	1.01067	1.02467	1.01767	1.028	1.015	1.02467
15.8333	1.04	1.04067	1.01367	1.004	1.01433	1.02267	1.01667	1.01433	1.012	1.023	1.041	1.045	1.02567	1.006	1.009	1.02267	1.016	1.026	1.01267	1.02333
16	1.03833	1.03967	1.012	1.00267	1.01233	1.02067	1.01467	1.01267	1.01033	1.02133	1.03967	1.044	1.02433	1.005	1.008	1.021	1.01333	1.024	1.01167	1.022
16.1667	1.03733	1.038	1.01033	1.00067	1.01067	1.01833	1.013	1.01067	1.00833	1.02033	1.03867	1.04233	1.02267	1.00333	1.00667	1.01867	1.012	1.02167	1.00967	1.02067
16.3333	1.036	1.03667	1.00833	0.999333	1.00867	1.01633	1.01067	1.009	1.00633	1.01867	1.037	1.04133	1.021	1.00133	1.00467	1.017	1.01	1.02	1.00733	1.01867
16.5	1.035	1.03567	1.007	0.997	1.007	1.01467	1.009	1.00733	1.00467	1.01667	1.03567	1.04	1.01933	0.999667	1.00233	1.01533	1.00833	1.018	1.006	1.01733
16.6667	1.03367	1.03433	1.00567	0.995333	1.00533	1.01267	1.007	1.005	1.003	1.01533	1.035	1.03867	1.01767	0.997667	1.00033	1.01367	1.00667	1.01533	1.004	1.016
16.8333	1.03233	1.03333	1.00367	0.993333	1.00333	1.01067	1.005	1.00333	1.001	1.014	1.03367	1.03733	1.016	0.996333	0.998667	1.01167	1.00467	1.014	1.002	1.01367
17	1.03067	1.03233	1.002	0.991333	1.00133	1.00833	1.00367	1.00167	0.999	1.012	1.03167	1.036	1.01467	0.994333	0.996333	1.01	1.00267	1.012	1.00033	1.01267
17.1667	1.02967	1.03067	1	0.989667	0.999333	1.00633	1.00167	1	0.997333	1.01067	1.03	1.03467	1.013	0.992333	0.994667	1.00767	1.001	1.00967	0.998667	1.011
17.3333	1.028	1.03	0.998333	0.987667	0.998	1.004	0.999667	0.997667	0.995667	1.00833	1.029	1.03367	1.011	0.990667	0.992333	1.006	0.998667	1.00767	0.996333	1.00967
17.5	1.02667	1.02867	0.996	0.985333	0.996333	1.002	0.997667	0.996	0.994	1.007	1.02733	1.03233	1.00933	0.988667	0.991	1.00433	0.997	1.00533	0.995333	1.00833
17.6667	1.02533	1.028	0.994	0.983667	0.994	1	0.995333	0.994	0.991667	1.005	1.02567	1.03167	1.008	0.987	0.989	1.00233	0.995333	1.003	0.993	1.00667
17.8333	1.02433	1.026	0.992333	0.982333	0.992333	0.997333	0.994	0.991667	0.989333	1.003	1.025	1.031	1.006	0.984667	0.987	1	0.993333	1.001	0.991667	1.005
18	1.023	1.025	0.990333	0.98	0.989333	0.995333	0.991667	0.99	0.987333	1.00133	1.02333	1.02967	1.00433	0.983	0.985	0.998333	0.991333	0.999	0.989	1.003
18.1667	1.022	1.02367	0.988333	0.978	0.987333	0.992333	0.989667	0.987667	0.985	0.999333	1.022	1.02767	1.00233	0.981	0.983333	0.996333	0.989333	0.996333	0.987667	1.00133
18.3333	1.02033	1.02267	0.987	0.976	0.985333	0.99	0.988	0.985667	0.983	0.998	1.02033	1.02667	1.00067	0.979	0.981	0.994333	0.987667	0.993667	0.985667	1
18.5	1.01933	1.02167	0.985667	0.974	0.982667	0.987667	0.985667	0.983	0.981	0.995333	1.01867	1.02567	0.999	0.976667	0.978333	0.992	0.985333	0.991667	0.983667	0.998
18.6667	1.01767	1.02067	0.983	0.971667	0.980667	0.984667	0.983667	0.980667	0.978333	0.994	1.01767	1.024	0.996667	0.974333	0.976333	0.99	0.982667	0.988667	0.982	0.996333
18.8333	1.016	1.01933	0.981333	0.969333	0.978333	0.981667	0.981	0.978	0.976	0.991667	1.01633	1.02267	0.994667	0.972	0.974	0.987667	0.980667	0.985667	0.979667	0.995
19	1.01467	1.01767	0.979333	0.967	0.975333	0.979	0.978667	0.975667	0.974	0.989333	1.015	1.02133	0.992	0.969667	0.971667	0.985333	0.978	0.983333	0.977333	0.993
19.1667	1.013	1.01633	0.977333	0.964667	0.972667	0.975667	0.976	0.973333	0.971	0.987333	1.013	1.02067	0.989667	0.967333	0.969333	0.983	0.976	0.98	0.975	0.991333
19.3333	1.01167	1.015	0.975	0.962333	0.97	0.972333	0.973	0.970333	0.968	0.985333	1.012	1.01967	0.987	0.965333	0.966333	0.980333	0.972667	0.977333	0.972667	0.989333
19.5	1.00967	1.01333	0.972667	0.959667	0.967333	0.969667	0.971	0.967667	0.965333	0.983	1.01033	1.01833	0.984667	0.963333	0.964	0.977667	0.970333	0.974333	0.970333	0.987667
19.6667	1.009	1.012	0.971	0.956667	0.964333	0.965667	0.967667	0.965	0.962667	0.980333	1.00867	1.01667	0.982	0.960333	0.961333	0.975333	0.967667	0.971	0.967667	0.985667
19.8333	1.007	1.011	0.968667	0.954667	0.961667	0.962333	0.965	0.961667	0.959333	0.978	1.00767	1.01533	0.979667	0.957667	0.958333	0.972667	0.964667	0.968	0.965667	0.984
20	1.00567	1.00967	0.966	0.952	0.958333	0.958667	0.961667	0.958333	0.956333	0.975667	1.00567	1.01433	0.977333	0.955333	0.955333	0.97	0.962	0.965333	0.962667	0.982
20.1667	1.00367	1.008	0.963333	0.949333	0.955333	0.955667	0.958667	0.955333	0.953333	0.973	1.00433	1.013	0.974667	0.952333	0.952333	0.967333	0.958667	0.962	0.96	0.98
20.3333	1.00233	1.007	0.960667	0.947	0.952	0.952	0.955333	0.952	0.950333	0.970667	1.003	1.011	0.972	0.949333	0.95	0.964	0.956	0.958667	0.957667	0.978
20.5	1.00067	1.00533	0.958333	0.944667	0.948667	0.948333	0.952	0.948667	0.947	0.968333	1.00133	1.01	0.969667	0.946667	0.946333	0.961333	0.952667	0.956	0.954333	0.975667
20.6667	0.999	1.00433	0.956333	0.942667	0.945	0.945	0.948667	0.945667	0.943667	0.965667	0.999667	1.00867	0.967333	0.944	0.943333	0.958667	0.949333	0.952667	0.952	0.973667
20.8333	0.997333	1.003	0.953667	0.940667	0.941667	0.941667	0.945	0.942	0.940333	0.963333	0.998	1.00667	0.964667	0.941	0.940667	0.955333	0.946333	0.949333	0.949	0.971333
21	0.995667	1.002	0.951	0.938667	0.939	0.938333	0.942	0.938667	0.937	0.960667	0.996667	1.00567	0.962333	0.938333	0.937667	0.952333	0.943333	0.946333	0.946333	0.969
21.1667	0.994333	1.00067	0.948667	0.937667	0.935333	0.934667	0.938667	0.935333	0.933667	0.958667	0.995	1.00433	0.959667	0.935667	0.934667	0.949	0.94	0.943667	0.943333	0.967
21.3333	0.992333	0.998667	0.946	0.935333	0.932	0.931	0.935333	0.932	0.930667	0.955667	0.993333	1.00267	0.957	0.932667	0.932	0.945667	0.937	0.940333	0.940667	0.965333
21.5	0.991	0.997	0.943	0.934667	0.929	0.928333	0.932	0.929	0.927333	0.953333	0.991667	1.00133	0.954667	0.930333	0.929667	0.943333	0.933667	0.937333	0.937667	0.962667
21.6667	0.989667	0.995	0.940667	0.933333	0.925667	0.924667	0.928333	0.925667	0.924333	0.950667	0.99	1.00033	0.952333	0.927667	0.927	0.94	0.930333	0.934333	0.934667	0.960667
21.8333	0.987667	0.993667	0.938333	0.931333	0.922	0.921667	0.925667	0.922	0.921333	0.948	0.988333	0.998667	0.950333	0.924667	0.923667	0.937333	0.927333	0.931333	0.931667	0.958667
22	0.985667	0.992333	0.935667	0.929333	0.919	0.918	0.922	0.919333	0.918	0.945667	0.987	0.997333	0.947667	0.921667	0.920667	0.934667	0.924	0.928333	0.928667	0.956
22.1667	0.984	0.990333	0.933	0.927667	0.915667	0.915333	0.919	0.915667	0.915	0.943	0.985333	0.996	0.945	0.919	0.917	0.931667	0.921	0.925667	0.926	0.954
22.3333	0.982333	0.989	0.930333	0.924333	0.913	0.912	0.915667	0.912	0.912	0.940333	0.983333	0.994	0.942667	0.915667	0.914	0.928333	0.917667	0.923333	0.922667	0.951333
22.5	0.981	0.987333	0.927667	0.919333	0.909667	0.909333	0.912333	0.909333	0.909	0.937667	0.981667	0.992667	0.940667	0.912667	0.910333	0.925333	0.914333	0.920667	0.92	0.949667
22.6667	0.979	0.986	0.925667	0.917	0.906333	0.906333	0.909333	0.906333	0.906333	0.935667	0.979667	0.991	0.938333	0.91	0.906333	0.923	0.911333	0.917667	0.917	0.947333
22.8333	0.977	0.984	0.923333	0.912333	0.903667	0.903333	0.906	0.903333	0.903333	0.932667	0.978	0.99	0.935667	0.907333	0.903333	0.920333	0.908667	0.915333	0.914	0.945333
23	0.975333	0.983	0.920333	0.909	0.900333	0.900333	0.903	0.900333	0.901	0.930333	0.976333	0.988333	0.933333	0.904	0.9	0.917333	0.906	0.912333	0.911667	0.943
23.1667	0.974	0.981333	0.917667	0.905667	0.897333	0.898	0.900333	0.897	0.898333	0.927667	0.974333	0.986333	0.931333	0.901333	0.896667	0.914667	0.902667	0.910333	0.908667	0.941333
23.3333	0.972	0.979667	0.915333	0.901	0.894667	0.895333	0.897667	0.894333	0.895667	0.925667	0.972333	0.985	0.928667	0.898667	0.893333	0.912	0.900333	0.908	0.906333	0.939333
23.5	0.970333	0.978	0.912667	0.897333	0.892	0.893	0.894667	0.891333	0.892333	0.922667	0.970667	0.983	0.926667	0.895667	0.890333	0.909	0.897	0.905	0.903333	0.937
23.6667	0.968333	0.976	0.910667	0.892667	0.889	0.89	0.891333	0.888333	0.889667	0.920667	0.968333	0.982	0.924333	0.893	0.887	0.906667	0.894667	0.902333	0.901	0.935
23.8333	0.966667	0.974667	0.907667	0.888333	0.886333	0.887667	0.888333	0.885667	0.886667	0.918	0.967	0.979667	0.922	0.890667	0.884	0.904	0.892	0.899333	0.898333	0.932333
24	0.965	0.973	0.905667	0.884	0.883333	0.885333	0.885667	0.883	0.884667	0.916333	0.965	0.978333	0.919667	0.887667	0.881	0.901	0.889333	0.897	0.895667	0.93
24.1667	0.962667	0.971333	0.903333	0.880667	0.880667	0.883	0.883	0.88	0.882	0.914	0.962667	0.976667	0.917333	0.885333	0.877667	0.898333	0.886667	0.894	0.893	0.927667
24.3333	0.961		0.900667	0.878	0.877333	0.88	0.880333	0.877333	0.879	0.911667	0.960667	0.974667	0.914667	0.882667	0.875333	0.896	0.883667	0.891667	0.891	0.925667
24.5	0.959333		0.898	0.874667	0.875	0.877	0.877667	0.875	0.877	0.909	0.959	0.973	0.912	0.88	0.873	0.893	0.881	0.889	0.888333	0.923667
24.6667			0.896	0.871	0.872667	0.874	0.875	0.872333	0.874333	0.906667	0.957333	0.971333	0.91	0.877333	0.87	0.891	0.878333	0.886333	0.886	0.921667
24.8333			0.893667	0.868333	0.870333	0.872	0.872333	0.869333	0.872	0.904667		0.97	0.907667	0.874333	0.867667	0.888333	0.875667			0.919333
25			0.891667	0.864667	0.867333	0.868667	0.869667					0.968	0.905333

## Sheet: Supplement 2
Supplement 2a						Supplement 2c
	Shedding lag (days)						AUC (CFU/g)
	dose 10^7 CFU	dose 10^8 CFU	dose 10^9 CFU	dose 10^10 CFU			dose 10^7 CFU	dose 10^8 CFU	dose 10^9 CFU	dose 10^10 CFU
	14	5	11	5			962321	3954737695	18942754411	10289712835
	14	8	5	2			90.9	16754055312	4365203506	15041830464
	14	11	5	3			9124	19091223853	14039665773	19617896494
	14	11	8	5			13069	20928543187	14594180182	11130526197
Supplement 2b						Supplement 2d
	Days shedding (days)						Days to clearance (days)
	dose 10^7 CFU	dose 10^8 CFU	dose 10^9 CFU	dose 10^10 CFU			dose 10^7 CFU	dose 10^8 CFU	dose 10^9 CFU	dose 10^10 CFU
	0	9	7	9			0	14	18	14
	0	16	9	12			0	24	14	14
	0	10	11	11			0	21	16	14
	0	10	13	9			0	21	21	14

[truncated: 3 more sheets: Supplement 3, Supplement 4, Supplement 5]
